# Supplementary material for: Naltrexone Has Variable and Schedule-Dependent Effects on Oral Squamous Cell Carcinoma Cells
Source: Int J Mol Sci. 2025 Nov 1;26(21):10651. doi: 10.3390/ijms262110651 (PMC12609663; doi:10.3390/ijms262110651)
Supplement: Supplementary file 1 [file ijms-26-10651-s001.zip]

Archive with 4 entries (4 files):
- ijms-3858304-Drug Combination CCK-8 Analysis.xlsx
- ijms-3858304-Drug Synergy CCK-8 Analysis.xlsx
- ijms-3858304-NTX in OSCC SUPP REVISION.pdf
- ijms-3858304-NTX SRB Analysis.xlsx
