# Supplementary material for: Naltrexone Has Variable and Schedule-Dependent Effects on Oral Squamous Cell Carcinoma Cells
Source: Int J Mol Sci. 2025 Nov 1;26(21):10651. doi: 10.3390/ijms262110651 (PMC12609663; doi:10.3390/ijms262110651)
Supplement: Supplementary file 1 [file ijms-26-10651-s001.zip › ijms-3858304-Drug Combination CCK-8 Analysis.xlsx]

## Sheet: 101124 Dental E12 SCC SRB
raw
Doce (nM)	NT			Const			5h			24h
0	1.434	1.523	1.485	1.513	1.442	1.395	1.276	1.301	1.314	1.436	0.95	1.104
0.1	1.404	1.409	1.209	1.17	1.055	1.106	0.97	1.1	1.136	1.199	0.98	0.991		b/g
0.316	1.387	1.273	1.339	1.334	1.083	1.049	0.976	1.227	1.078	1.027	0.912	0.774
1	1.206	1.072	1.071	1.255	0.929	0.961	0.896	0.982	0.956	0.905	0.759	0.814		0.288667
3.16	0.774	0.837	0.751	0.837	0.69	0.625	0.699	0.734	0.789	0.6	0.554	0.587
10	0.578	0.572	0.587	0.621	0.532	0.556	0.555	0.497	0.621	0.546	0.465	0.491
	Background:			0.283	0.29	0.293	0.282	0.291	0.293
adjusted
	1.14533	1.23433	1.19633	1.22433	1.15333	1.10633	0.987333	1.01233	1.02533	1.14733	0.661333	0.815333
	1.11533	1.12033	0.920333	0.881333	0.766333	0.817333	0.681333	0.811333	0.847333	0.910333	0.691333	0.702333
	1.09833	0.984333	1.05033	1.04533	0.794333	0.760333	0.687333	0.938333	0.789333	0.738333	0.623333	0.485333
	0.917333	0.783333	0.782333	0.966333	0.640333	0.672333	0.607333	0.693333	0.667333	0.616333	0.470333	0.525333
	0.485333	0.548333	0.462333	0.548333	0.401333	0.336333	0.410333	0.445333	0.500333	0.311333	0.265333	0.298333
	0.289333	0.283333	0.298333	0.332333	0.243333	0.267333	0.266333	0.208333	0.332333	0.257333	0.176333	0.202333
avg						sd
	1.192	1.16133	1.00833	0.874667			0.044658	0.0594054	0.0193132	0.248373
	1.052	0.821667	0.78	0.768			0.114054	0.0576223	0.0873232	0.123387
	1.04433	0.866667	0.805	0.615667			0.0572364	0.155661	0.126231	0.126674
	0.827667	0.759667	0.656	0.537333			0.0776552	0.179692	0.0441059	0.073736
	0.498667	0.428667	0.452	0.291667			0.0445234	0.108611	0.0453689	0.0237136
	0.290333	0.281	0.269	0.212			0.00754983	0.0460471	0.062043	0.0413562
norm
	NT	Const	5h	24h
0	100	97.4273	84.5917	73.3781			3.74647	4.98367	1.62024	20.8367
0.1	88.255	68.9318	65.4362	64.4295			9.5683	4.83409	7.32577	10.3513
0.316	87.6119	72.7069	67.5336	51.6499			4.80171	13.0588	10.5899	10.627
1	69.4351	63.7304	55.0336	45.0783			6.5147	15.0749	3.70016	6.18591
3.16	41.8345	35.962	37.9195	24.4687			3.73518	9.11165	3.80611	1.98939
10	24.3568	23.5738	22.5671	17.7852			0.633375	3.86301	5.20495	3.46948
