# Supplementary material for: Naltrexone Has Variable and Schedule-Dependent Effects on Oral Squamous Cell Carcinoma Cells
Source: Int J Mol Sci. 2025 Nov 1;26(21):10651. doi: 10.3390/ijms262110651 (PMC12609663; doi:10.3390/ijms262110651)
Supplement: Supplementary file 1 [file ijms-26-10651-s001.zip › ijms-3858304-Drug Synergy CCK-8 Analysis.xlsx]

## Sheet: 081624 HS E6 PEO4 CCK8
raw
NTX (uM):	0		0.3		1		3		10		30
Doce (nM)
0	1.398	1.51	1.5	1.57	1.541	1.514	1.5	1.5	1.432	1.416	1.52	1.518		b/g	0.183
0.1	1.368	1.482	1.564	1.592	1.585	1.543	1.539	1.453	1.516	1.485	1.419	1.457
0.3	1.565	1.565	1.616	1.548	1.638	1.587	1.548	1.471	1.533	1.468	1.478	1.526
1	1.335	1.378	1.401	1.532	1.444	1.495	1.299	1.309	1.389	1.351	1.339	1.313
3	0.547	0.625	0.665	0.658	0.604	0.721	0.673	0.65	0.658	0.608	0.625	0.59
10	0.433	0.497	0.505	0.518	0.42	0.454	0.463	0.404	0.426	0.451	0.433	0.419
	Background:			0.341	0.111	0.117	0.125	0.167	0.237
adjusted
	1.215	1.327	1.317	1.387	1.358	1.331	1.317	1.317	1.249	1.233	1.337	1.335
	1.185	1.299	1.381	1.409	1.402	1.36	1.356	1.27	1.333	1.302	1.236	1.274
	1.382	1.382	1.433	1.365	1.455	1.404	1.365	1.288	1.35	1.285	1.295	1.343
	1.152	1.195	1.218	1.349	1.261	1.312	1.116	1.126	1.206	1.168	1.156	1.13
	0.364	0.442	0.482	0.475	0.421	0.538	0.49	0.467	0.475	0.425	0.442	0.407
	0.25	0.314	0.322	0.335	0.237	0.271	0.28	0.221	0.243	0.268	0.25	0.236
avg
	1.271	1.352	1.3445	1.317	1.241	1.336
	1.242	1.395	1.381	1.313	1.3175	1.255
	1.382	1.399	1.4295	1.3265	1.3175	1.319
	1.1735	1.2835	1.2865	1.121	1.187	1.143
	0.403	0.4785	0.4795	0.4785	0.45	0.4245
	0.282	0.3285	0.254	0.2505	0.2555	0.243
Drug1:	Doce
Drug2:	NTX
ConcUnit:	nM								This section was copied to a blank
	0	300	1000	3000	10000	30000			spreadsheet and saved as the matrix
0	100	106.373	105.783	103.619	97.6397	105.114			file to serve as input for SynergyFinder.
0.1	97.7183	109.756	108.655	103.304	103.659	98.7411
0.3	108.733	110.071	112.47	104.367	103.659	103.777
1	92.3289	100.983	101.22	88.1983	93.391	89.9292
3	31.7073	37.6475	37.7262	37.6475	35.4052	33.3989
10	22.1873	25.8458	19.9843	19.7089	20.1023	19.1188
