# Supplementary material for: Naltrexone Has Variable and Schedule-Dependent Effects on Oral Squamous Cell Carcinoma Cells
Source: Int J Mol Sci. 2025 Nov 1;26(21):10651. doi: 10.3390/ijms262110651 (PMC12609663; doi:10.3390/ijms262110651)
Supplement: Supplementary file 1 [file ijms-26-10651-s001.zip › ijms-3858304-NTX SRB Analysis.xlsx]

## Sheet: 040524 Dental E6 SCC SRB
raw		10 uM					1 uM
	NT	0.278	0.328	0.334	0.292	0.279	0.284	0.299	0.291	0.31	0.296
	Const	0.255	0.226	0.287	0.283	0.289	0.304	0.314	0.323	0.325	0.319
	Once	0.279	0.287	0.289	0.302	0.309	0.285	0.222	0.326	0.258	0.289
	Daily	0.163	0.296	0.298	0.287	0.257	0.245	0.276	0.292	0.149	0.271
	EOD	0.294	0.291	0.272	0.286	0.305	0.287	0.311	0.301	0.309	0.231
	avg				sd
		0.2991	0.2991			0.0193646	0.0193646
		0.268	0.317			0.0272029	0.00966954
		0.2932	0.276			0.0120913	0.00839643
		0.2602	0.2466			0.05676	0.0386975
		0.2896	0.2878			0.012054	0.0571165
SKOV	E21 1500 cells
NT		1				0.064743
10uM	Const	0.896021				0.0909493
	Once	0.980274				0.0404257
	Daily	0.869943				0.189769
	EOD	0.968238				0.0403011
1uM	Const	1.05985				0.0323288
	Once	0.922768				0.0280723
	Daily	0.824473				0.12938
	EOD	0.96222				0.190961
